# Supplementary material for: Proteomics-based insights into mitogen-activated protein kinase inhibitor resistance of cerebral melanoma metastases
Source: Clin Proteomics. 2018 Mar 9;15:13. doi: 10.1186/s12014-018-9189-x (PMC5844114; doi:10.1186/s12014-018-9189-x)
Supplement: Supplementary file 2 — Additional file 2: Table S1. Clinical table with age, gender, treatment, response distribution, PFS, mutational status, all number of samples, IC50 of the cell systems and the applied methods. [file 12014_2018_9189_MOESM2_ESM.xlsx]

## Sheet: Tabelle1
Age	Gender	Treatment patient	response	response (PFS month)	Mutation	Kryo#	Kryo taken	Histo#IHC	Cell	IC50 LGX818 (nM)	IC50 MEK 162 (nM)	Shot gun	SRM	Cell viability	WB	ICC	IHC
51	f	no	good (H)	low progression	BRAFV600E	HG08.684	2008-12-19					x	x
35	f	Vemurafenib (Zelboraf (PLX4032))	good (H)	>12	BRAFV600E	HG14.283	2014-03-04					x	x
64	f	Vemurafenib	good (H)	12	BRAF (V600E), NRAS (Q61K)	HG14.966	2014-09-05		MM140906	173971	483	x		x	x	x
		(Zelboraf (PLX4032))								(PLX4032)
50	f	Encorafenib and Binimetinib	good (H)	6	BRAFV600E	HG15.1612	2015-11-30					x	x
56	m	Vemurafenib-Cobimetinib	good (H)	6	BRAFV600E	HG15.1655	2015-12-04					x	x
		(Zelboraf (PLX4032)-Cotellic)			BRAFV600E			HS16.39									x
25	f	Encorafenib and Binimetinib	good (H)	9	BRAFV600E	HG16.160	2016-02-15						x
		(LGX818 and MEK 162)			BRAFV600E			HS17.7/6									x
46	f	Dabrafenib and Trametinib	good (H)	8	BRAFK601E	HG17.807	2017-05-08						x
		(Tafinlar and Mikinist)			BRAFK601E	HG17.808	2017-05-08						x
					BRAFK601E			HS17.87/2									x
					BRAFK601E			HS17.87/3									x
					BRAFK601E			HS17.87/4									x
54	m	Encorafenib and Binimetinib	good (H)	>24	BRAFV600E	HG14.967	2014-09-05
		(LGX818 and MEK 162)			BRAFV600E			NB14.947									x
					BRAFV600E			HS14.1									x
48	f	Encorafenib and Binimetinib	good (H)	6	BRAFV600E				MM160701	410	297			x		x
		(LGX818 and MEK 162)
54	f	no	poor (L)	fast progression	BRAFV600E	HG13.1559	2013-11-06					x
65	m	Encorafenib and Binimetinib	poor (L)	<3	BRAFV600E	HG15.623	2015-06-04		MM150536	5	27	x		x	x	x
		(LGX818 and MEK 162)			BRAFV600E	HG15.631						x	x
					BRAFV600E	HG15.632						x
					BRAFV600E	HG15.634			MM150543	3	29			x	x	x
					BRAFV600E	HG15.636			MM150548	21	132	x		x	x	x
					BRAFV600E			HS15.2924									x
					BRAFV600E			HS15.2920									x
					BRAFV600E			HS15.2921									x
					BRAFV600E			HS15.2922									x
					BRAFV600E			HS15.2923									x
					BRAFV600E			HS15.5									x
41	f	Encorafenib and Binimetinib	poor (L)	nr	BRAFV600E	HG15.1079	2015-09-04		MM150857	13	13	x
		(LGX818 and MEK 162)			BRAFV600E	HG15.1080	2015-09-04		MM150859	12	14	x
					BRAFV600E	HG15.1081	2015-09-04					x
					BRAFV600E			HS15.6213									x
					BRAFV600E			HS15.6210									x
57	m	Encorafenib and Binimetinib	poor (L)	<3	BRAFV600E	HG15.1152	2015-09-15					x	x
		(LGX818 and MEK 162)			BRAFV600E	HG15.1165	2015-09-15					x	x
					BRAFV600E			HS15.5931									x
					BRAFV600E			HS15.5932									x
50	m	Vemurafenib-Cobimetinib	poor (L)	nr	BRAFV600E	HG15.1245	2015-09-23
					BRAFV600E	HG15.1246	2015-09-23					x	x
					BRAFV600E	HG15.1247	2015-09-23					x	x
					BRAFV600E	HG15.1248	2015-09-23					x
					BRAFV600E			HS15.5914									x
					BRAFV600E			HS15.5915									x
					BRAFV600E			HS15.5913									x
					BRAFV600E			HS15.5918									x
					BRAFV600E			HS15.5912									x
45	f	Vemurafenib	poor (L)	3	BRAFV600E	HG12.1051	2012-11-19						x
		(Zelboraf (PLX4032))			BRAFV600E			H12.25069									x
